# Supplementary material for: The ribosome‐associated chaperone Zuo1 controls translation upon TORC1 inhibition
Source: EMBO J. 2023 Nov 20;42(24):e113240. doi: 10.15252/embj.2022113240 (PMC10711665; doi:10.15252/embj.2022113240)
Supplement: Supplementary file 2 — Table EV1 [file EMBJ-42-e113240-s001.xlsx]

## Sheet: for paper
Table EV1 | List of strains used in this study.
Strain	Genotype	Source
BY4741	MATa his3Δ1 leu2Δ0 met15Δ0 ura3Δ0	Horizon Discovery
zuo1Δ	MATa his3Δ1 leu2Δ0 met15Δ0 ura3Δ0 zuo1::kanMx	This study
ssz1Δ	MATa his3Δ1 leu2Δ0 met15Δ0 ura3Δ0 ssz1::kanMx	This study
ltn1Δ	MATa his3Δ1 leu2Δ0 met15Δ0 ura3Δ0 ltn1::kanMx	This study
pdr1Δ	MATa his3Δ1 leu2Δ0 met15Δ0 ura3Δ0 pdr1::kanMx	This study
ssb1Δssb2Δ	MATa his3Δ1 leu2Δ0 met15Δ0 ura3Δ0 ssb1::kanMx ssb2::LEU2	This study
zuo1Δssb1Δssb2Δ	MATa his3Δ1 leu2Δ0 met15Δ0 ura3Δ0 ssb1::kanMx ssb2::LEU2 zuo1::HIS3	This study
zuo1-GFP	MATa his3Δ1 leu2Δ0 met15Δ0 ura3Δ0 zuo1-GFP::HIS3	This study
aro10Δ	MATa his3Δ1 leu2Δ0 met15Δ0 ura3Δ0 aro10::kanMx	Horizon Discovery
cps1Δ	MATa his3Δ1 leu2Δ0 met15Δ0 ura3Δ0 cps1::kanMx	Horizon Discovery
cpa2Δ	MATa his3Δ1 leu2Δ0 met15Δ0 ura3Δ0 cpa2::kanMx	Horizon Discovery
sdh1Δ	MATa his3Δ1 leu2Δ0 met15Δ0 ura3Δ0 sdh1::kanMx	Horizon Discovery
hfd1Δ	MATa his3Δ1 leu2Δ0 met15Δ0 ura3Δ0 hfd1::kanMx	Horizon Discovery
dak1Δ	MATa his3Δ1 leu2Δ0 met15Δ0 ura3Δ0 dak1::kanMx	Horizon Discovery
sdh2Δ	MATa his3Δ1 leu2Δ0 met15Δ0 ura3Δ0 sdh2::kanMx	Horizon Discovery
lsp1Δ	MATa his3Δ1 leu2Δ0 met15Δ0 ura3Δ0 lsp1::kanMx	Horizon Discovery
pep4Δ	MATa his3Δ1 leu2Δ0 met15Δ0 ura3Δ0 pep4::kanMx	Horizon Discovery
alt1Δ	MATa his3Δ1 leu2Δ0 met15Δ0 ura3Δ0 alt1::kanMx	Horizon Discovery
tsl1Δ	MATa his3Δ1 leu2Δ0 met15Δ0 ura3Δ0 tsl1::kanMx	Horizon Discovery
pnc1Δ	MATa his3Δ1 leu2Δ0 met15Δ0 ura3Δ0 pnc11::kanMx	Horizon Discovery
dld3Δ	MATa his3Δ1 leu2Δ0 met15Δ0 ura3Δ0 dld3::kanMx	Horizon Discovery
hyr1Δ	MATa his3Δ1 leu2Δ0 met15Δ0 ura3Δ0 hyr1::kanMx	Horizon Discovery
mpm1Δ	MATa his3Δ1 leu2Δ0 met15Δ0 ura3Δ0 mpm1::kanMx	Horizon Discovery
bat2Δ	MATa his3Δ1 leu2Δ0 met15Δ0 ura3Δ0 bat2::kanMx	Horizon Discovery
ade8Δ	MATa his3Δ1 leu2Δ0 met15Δ0 ura3Δ0 ade8::kanMx	Horizon Discovery
pil1Δ	MATa his3Δ1 leu2Δ0 met15Δ0 ura3Δ0 pil1::kanMx	Horizon Discovery
gga1Δ	MATa his3Δ1 leu2Δ0 met15Δ0 ura3Δ0 gga1::kanMx	Horizon Discovery
tdh1Δ	MATa his3Δ1 leu2Δ0 met15Δ0 ura3Δ0 tdh1::kanMx	Horizon Discovery
aim41Δ	MATa his3Δ1 leu2Δ0 met15Δ0 ura3Δ0 aim41::kanMx	Horizon Discovery
hsp26Δ	MATa his3Δ1 leu2Δ0 met15Δ0 ura3Δ0 hsp26::kanMx	Horizon Discovery
pet10Δ	MATa his3Δ1 leu2Δ0 met15Δ0 ura3Δ0 pet10::kanMx	Horizon Discovery
sry1Δ	MATa his3Δ1 leu2Δ0 met15Δ0 ura3Δ0 sry1::kanMx	Horizon Discovery
gtt1Δ	MATa his3Δ1 leu2Δ0 met15Δ0 ura3Δ0 gtt1::kanMx	Horizon Discovery
aco1Δ	MATa his3Δ1 leu2Δ0 met15Δ0 ura3Δ0 aco1::kanMx	Horizon Discovery
trp3Δ	MATa his3Δ1 leu2Δ0 met15Δ0 ura3Δ0 trp3::kanMx	Horizon Discovery
adh5Δ	MATa his3Δ1 leu2Δ0 met15Δ0 ura3Δ0 adh5::kanMx	Horizon Discovery
sna2Δ	MATa his3Δ1 leu2Δ0 met15Δ0 ura3Δ0 sna2::kanMx	Horizon Discovery
vps4Δ	MATa his3Δ1 leu2Δ0 met15Δ0 ura3Δ0 vps4::kanMx	Horizon Discovery
dcs1Δ	MATa his3Δ1 leu2Δ0 met15Δ0 ura3Δ0 dcs1::kanMx	Horizon Discovery
apa1Δ	MATa his3Δ1 leu2Δ0 met15Δ0 ura3Δ0 apa1::kanMx	Horizon Discovery
pyc1Δ	MATa his3Δ1 leu2Δ0 met15Δ0 ura3Δ0 pyc1::kanMx	Horizon Discovery
fmp52Δ	MATa his3Δ1 leu2Δ0 met15Δ0 ura3Δ0 fmp52::kanMx	Horizon Discovery
tif4632Δ	MATa his3Δ1 leu2Δ0 met15Δ0 ura3Δ0 tif4632::kanMx	Horizon Discovery
tum1Δ	MATa his3Δ1 leu2Δ0 met15Δ0 ura3Δ0 tum1::kanMx	Horizon Discovery
hsp78Δ	MATa his3Δ1 leu2Δ0 met15Δ0 ura3Δ0 hsp78::kanMx	Horizon Discovery
tdh2Δ	MATa his3Δ1 leu2Δ0 met15Δ0 ura3Δ0 tdh2::kanMx	Horizon Discovery
dur1,2Δ	MATa his3Δ1 leu2Δ0 met15Δ0 ura3Δ0 dur1,2::kanMx	Horizon Discovery
lys20Δ	MATa his3Δ1 leu2Δ0 met15Δ0 ura3Δ0 lys20::kanMx	Horizon Discovery
lys21Δ	MATa his3Δ1 leu2Δ0 met15Δ0 ura3Δ0 lys21::kanMx	Horizon Discovery
ura7Δ	MATa his3Δ1 leu2Δ0 met15Δ0 ura3Δ0 ura7::kanMx	Horizon Discovery
mae1Δ	MATa his3Δ1 leu2Δ0 met15Δ0 ura3Δ0 mae1::kanMx	Horizon Discovery
tif4631-5xFLAG	MATa his3Δ1 leu2Δ0 met15Δ0 ura3Δ0 tif4631-5xFLAG::hisMx	This study
tif4632-5xFLAG	MATa his3Δ1 leu2Δ0 met15Δ0 ura3Δ0 tif4632-5xFLAG::hisMx	This study
zuo1Δ tif4631-5xFLAG	MATa his3Δ1 leu2Δ0 met15Δ0 ura3Δ0 zuo1::kanMx tif4631-5xFLAG::hisMx	This study
zuo1Δ tif4632-5xFLAG	MATa his3Δ1 leu2Δ0 met15Δ0 ura3Δ0 zuo1::kanMx tif4632-5xFLAG::hisMx	This study
tif1-5xFLAG	MATa his3Δ1 leu2Δ0 met15Δ0 ura3Δ0 tif1-5xFLAG::hisMx	This study
zuo1Δ tif1-5xFLAG	MATa his3Δ1 leu2Δ0 met15Δ0 ura3Δ0 zuo1::kanMx tif1-5xFLAG::hisMx	This study
tif2-5xFLAG	MATa his3Δ1 leu2Δ0 met15Δ0 ura3Δ0 tif2-5xFLAG::hisMx	This study
zuo1Δ tif2-5xFLAG	MATa his3Δ1 leu2Δ0 met15Δ0 ura3Δ0 zuo1::kanMx tif2-5xFLAG::hisMx	This study
cdc33-5xFLAG	MATa his3Δ1 leu2Δ0 met15Δ0 ura3Δ0 cdc33-5xFLAG::hisMx	This study
zuo1Δ cdc33-5xFLAG	MATa his3Δ1 leu2Δ0 met15Δ0 ura3Δ0 zuo1::kanMx cdc33-5xFLAG::hisMx	This study
ura7-5xFLAG	MATa his3Δ1 leu2Δ0 met15Δ0 ura3Δ0 ura7-5xFLAG::hisMx	This study
Sui2-S51A	MATa his3Δ1 leu2Δ0 met15Δ0 ura3Δ0 sui2::sui2-s51a	This study
zuo1Δ Sui2-S51A	MATa his3Δ1 leu2Δ0 met15Δ0 ura3Δ0 zuo1::kanMx sui2::sui2-s51a	This study
