# Supplementary material for: The ribosome‐associated chaperone Zuo1 controls translation upon TORC1 inhibition
Source: EMBO J. 2023 Nov 20;42(24):e113240. doi: 10.15252/embj.2022113240 (PMC10711665; doi:10.15252/embj.2022113240)
Supplement: Supplementary file 3 — Table EV2 [file EMBJ-42-e113240-s005.xlsx]

## Sheet: Table EV2
Table EV2 | List of plasmids used in this study.
Insert	Vector backbone	Source
Δss-CPY*GFP	p416-GPD	This Study
	p416-GPD
ZUO1	p416-GPD	This Study
ZUO1-R247A/R251A	p416-GPD	This Study
ZUO1-H128A/P129A/D130A	p416-GPD	This Study
ZUO1-R247A/R251A/ H128A/P129A/D130A	p416-GPD	This Study
TIF4631	p416-GPD	This Study
TIF4632	p416-GPD	This Study
ZUO1-Flag	p416-GPD	This Study
ZUO1-R247A/R251A-Flag	p416-GPD	This Study
ZUO1-H128A/P129A/D130A-Flag	p416-GPD	This Study
ZUO1-R247A/R251A/ H128A/P129A/D130A-Flag	p416-GPD	This Study
