# Supplementary material for: The ribosome‐associated chaperone Zuo1 controls translation upon TORC1 inhibition
Source: EMBO J. 2023 Nov 20;42(24):e113240. doi: 10.15252/embj.2022113240 (PMC10711665; doi:10.15252/embj.2022113240)
Supplement: Supplementary file 4 — Source Data for Expanded View [file EMBJ-42-e113240-s006.zip]

Archive with 10 entries (10 files):
- EMBOJ-2022-113240R3-Figure_Source_Data_EV1-sd.zip
- __MACOSX/._EMBOJ-2022-113240R3-Figure_Source_Data_EV1-sd.zip
- EMBOJ-2022-113240R3-Figure_Source_Data_EV2-sd.zip
- __MACOSX/._EMBOJ-2022-113240R3-Figure_Source_Data_EV2-sd.zip
- EMBOJ-2022-113240R3-Figure_Source_Data_EV3-sd.zip
- __MACOSX/._EMBOJ-2022-113240R3-Figure_Source_Data_EV3-sd.zip
- EMBOJ-2022-113240R3-Figure_Source_Data_EV4-sd.zip
- __MACOSX/._EMBOJ-2022-113240R3-Figure_Source_Data_EV4-sd.zip
- EMBOJ-2022-113240R3-Figure_Source_Data_EV5-sd.zip
- __MACOSX/._EMBOJ-2022-113240R3-Figure_Source_Data_EV5-sd.zip
