# Supplementary material for: The ribosome‐associated chaperone Zuo1 controls translation upon TORC1 inhibition
Source: EMBO J. 2023 Nov 20;42(24):e113240. doi: 10.15252/embj.2022113240 (PMC10711665; doi:10.15252/embj.2022113240)
Supplement: Supplementary file 6 — Source Data for Figure 1 [file EMBJ-42-e113240-s004.zip]

Archive with 9 entries (8 files):
- Figure 1/
- Figure 1/Raw - Figure 1.pdf
- __MACOSX/Figure 1/._Raw - Figure 1.pdf
- Figure 1/Figure 1E.xlsx
- __MACOSX/Figure 1/._Figure 1E.xlsx
- Figure 1/Figure 1B-Rapamycin.tif
- __MACOSX/Figure 1/._Figure 1B-Rapamycin.tif
- Figure 1/Figure 1B-YEPD.tif
- __MACOSX/Figure 1/._Figure 1B-YEPD.tif
