# Supplementary material for: The ribosome‐associated chaperone Zuo1 controls translation upon TORC1 inhibition
Source: EMBO J. 2023 Nov 20;42(24):e113240. doi: 10.15252/embj.2022113240 (PMC10711665; doi:10.15252/embj.2022113240)
Supplement: Supplementary file 6 — Source Data for Figure 1 [file EMBJ-42-e113240-s004.zip › Figure 1/Figure 1E.xlsx]

## Sheet: Sheet1
	Figure 1E	Relative abundance of Dss-CPY*-GFP upon rapamycin treatment (Fold change)
	Rapamycin	WT				zuo1Δ
	0H	1.00209	0.957058	0.99187	1.04898	0.876477	1.04029	0.95316	1.13008
	0.5H	0.825832	0.944861	1.06882	0.795874	0.686953	0.774108	0.817343	0.723943
	1H	0.40324	0.395125	0.493643	0.253214	0.52919	0.56214	0.568399	0.503749
	1.5H	0.0931955	0.132188	0.0974992	0.0606611	0.3725	0.292187	0.270289	0.279643
	2H	0.103818	0.0542632	0.0611832	0.0359211	0.268977	0.174708	0.27058	0.201237
