# Supplementary material for: The ribosome‐associated chaperone Zuo1 controls translation upon TORC1 inhibition
Source: EMBO J. 2023 Nov 20;42(24):e113240. doi: 10.15252/embj.2022113240 (PMC10711665; doi:10.15252/embj.2022113240)
Supplement: Supplementary file 7 — Source Data for Figure 2 [file EMBJ-42-e113240-s008.zip]

Archive with 5 entries (4 files):
- Figure 2/
- Figure 2/Raw - Figure 2.pdf
- __MACOSX/Figure 2/._Raw - Figure 2.pdf
- Figure 2/Figure 2C.xlsx
- __MACOSX/Figure 2/._Figure 2C.xlsx
