# Supplementary material for: The ribosome‐associated chaperone Zuo1 controls translation upon TORC1 inhibition
Source: EMBO J. 2023 Nov 20;42(24):e113240. doi: 10.15252/embj.2022113240 (PMC10711665; doi:10.15252/embj.2022113240)
Supplement: Supplementary file 7 — Source Data for Figure 2 [file EMBJ-42-e113240-s008.zip › Figure 2/Figure 2C.xlsx]

## Sheet: Sheet1
	Figure 2C	Relative abundance of Dss-CPY*-GFP upon cycloheximide treatment (Fold change)
	Cycloheximide	WT				zuo1Δ
	0H	0.815907	1.33817	0.841414	1.00451	0.900097	1.16406	1.09491	0.840942
	0.5H	0.568566	0.910381	0.163122	0.748254	0.372086	0.397617	0.334353	0.571115
	1H	0.315355	0.59648	0.156626	0.302566	0.0619176	0.0777269	0.10069	0.112707
	1.5H	0.124062	0.416524	0.0623924	0.0810691	0.0127977	0.0366635	0.0270615	0.0279556
	2H	0.0646483	0.228343	0.031225	0.119326	0.00890899	0.0214586	0.00333987	0.00866081
