# Supplementary material for: The ribosome‐associated chaperone Zuo1 controls translation upon TORC1 inhibition
Source: EMBO J. 2023 Nov 20;42(24):e113240. doi: 10.15252/embj.2022113240 (PMC10711665; doi:10.15252/embj.2022113240)
Supplement: Supplementary file 8 — Source Data for Figure 3 [file EMBJ-42-e113240-s012.zip › Figure 3/Figure 3E.xlsx]

## Sheet: Sheet1
	Figure 3E	Relative abundance of Dss-CPY*-GFP (Fold change)
		WT				zuo1Δ
	UT	0.889367	1.05462	0.941946	1.11406	0.925137	0.807943	0.938601	0.834997
	Rapa	0.211984	0.185	0.15584	0.145129	0.396646	0.53446	0.42256	0.482428
	CHX	0.0313078	0.0486517	0.0397078	0.0391265	0.0172232	0.0152288	0.00772369	0.0139141
	Rapa + CHX	0.0125795	0.0268868	0.0191852	0.0211275	0.0159119	0.0166226	0.00364807	0.0100145
