# Supplementary material for: The ribosome‐associated chaperone Zuo1 controls translation upon TORC1 inhibition
Source: EMBO J. 2023 Nov 20;42(24):e113240. doi: 10.15252/embj.2022113240 (PMC10711665; doi:10.15252/embj.2022113240)
Supplement: Supplementary file 9 — Source Data for Figure 4 [file EMBJ-42-e113240-s002.zip]

Archive with 6 entries (5 files):
- Figure 4/
- Figure 4/Figure 4B-YEPD.tif
- Figure 4/Raw - Figure 4.pdf
- __MACOSX/Figure 4/._Raw - Figure 4.pdf
- Figure 4/Figure 4B-Rapamycin.tif
- __MACOSX/Figure 4/._Figure 4B-Rapamycin.tif
