# Supplementary material for: The ribosome‐associated chaperone Zuo1 controls translation upon TORC1 inhibition
Source: EMBO J. 2023 Nov 20;42(24):e113240. doi: 10.15252/embj.2022113240 (PMC10711665; doi:10.15252/embj.2022113240)
Supplement: Supplementary file 10 — Source Data for Figure 5 [file EMBJ-42-e113240-s010.zip]

Archive with 11 entries (10 files):
- Figure 5/
- Figure 5/Figure 5E-YEPD.tif
- __MACOSX/Figure 5/._Figure 5E-YEPD.tif
- Figure 5/Raw - Figure 5.pdf
- __MACOSX/Figure 5/._Raw - Figure 5.pdf
- Figure 5/Figure 5A-YEPD.tif
- __MACOSX/Figure 5/._Figure 5A-YEPD.tif
- Figure 5/Figure 5A-Rapamycin.tif
- __MACOSX/Figure 5/._Figure 5A-Rapamycin.tif
- Figure 5/Figure 5E-Rapamycin.tif
- __MACOSX/Figure 5/._Figure 5E-Rapamycin.tif
