# Supplementary material for: The ribosome‐associated chaperone Zuo1 controls translation upon TORC1 inhibition
Source: EMBO J. 2023 Nov 20;42(24):e113240. doi: 10.15252/embj.2022113240 (PMC10711665; doi:10.15252/embj.2022113240)
Supplement: Supplementary file 11 — Source Data for Figure 6 [file EMBJ-42-e113240-s014.zip]

Archive with 39 entries (38 files):
- Figure 6/
- Figure 6/Figure 6C-More bound - Set4-YEPD.tif
- __MACOSX/Figure 6/._Figure 6C-More bound - Set4-YEPD.tif
- Figure 6/Figure 6C-More bound - Set5-YEPD.tif
- __MACOSX/Figure 6/._Figure 6C-More bound - Set5-YEPD.tif
- Figure 6/Figure 6C-Less bound-Rapamycin.tif
- __MACOSX/Figure 6/._Figure 6C-Less bound-Rapamycin.tif
- Figure 6/Figure 6C-More bound - Set8-Rapamycin.tif
- __MACOSX/Figure 6/._Figure 6C-More bound - Set8-Rapamycin.tif
- Figure 6/Raw - Figure 6.pdf
- __MACOSX/Figure 6/._Raw - Figure 6.pdf
- Figure 6/Figure 6C-More bound - Set2-Rapamycin.tif
- __MACOSX/Figure 6/._Figure 6C-More bound - Set2-Rapamycin.tif
- Figure 6/Figure 6C-More bound - Set6-Rapamycin.tif
- __MACOSX/Figure 6/._Figure 6C-More bound - Set6-Rapamycin.tif
- Figure 6/Figure 6C-More bound - Set8-YEPD.tif
- __MACOSX/Figure 6/._Figure 6C-More bound - Set8-YEPD.tif
- Figure 6/Figure 6C-More bound - Set3-YEPD.tif
- __MACOSX/Figure 6/._Figure 6C-More bound - Set3-YEPD.tif
- Figure 6/Figure 6C-More bound - Set2-YEPD.tif
- __MACOSX/Figure 6/._Figure 6C-More bound - Set2-YEPD.tif
- Figure 6/Figure 6C-More bound - Set1-Rapamycin.tif
- __MACOSX/Figure 6/._Figure 6C-More bound - Set1-Rapamycin.tif
- Figure 6/Figure 6C-More bound - Set5-Rapamycin.tif
- __MACOSX/Figure 6/._Figure 6C-More bound - Set5-Rapamycin.tif
- Figure 6/Figure 6C-More bound - Set4-Rapamycin.tif
- __MACOSX/Figure 6/._Figure 6C-More bound - Set4-Rapamycin.tif
- Figure 6/Figure 6C-More bound - Set7-Rapamycin.tif
- __MACOSX/Figure 6/._Figure 6C-More bound - Set7-Rapamycin.tif
- Figure 6/Figure 6C-More bound - Set7-YEPD.tif
- __MACOSX/Figure 6/._Figure 6C-More bound - Set7-YEPD.tif
- Figure 6/Figure 6C-More bound - Set6-YEPD.tif
- __MACOSX/Figure 6/._Figure 6C-More bound - Set6-YEPD.tif
- Figure 6/Figure 6C-More bound - Set3-Rapamycin.tif
- __MACOSX/Figure 6/._Figure 6C-More bound - Set3-Rapamycin.tif
- Figure 6/Figure 6C-Less bound-YEPD.tif
- __MACOSX/Figure 6/._Figure 6C-Less bound-YEPD.tif
- Figure 6/Figure 6C-More bound - Set1-YEPD.tif
- __MACOSX/Figure 6/._Figure 6C-More bound - Set1-YEPD.tif
