# Supplementary material for: The ribosome‐associated chaperone Zuo1 controls translation upon TORC1 inhibition
Source: EMBO J. 2023 Nov 20;42(24):e113240. doi: 10.15252/embj.2022113240 (PMC10711665; doi:10.15252/embj.2022113240)
Supplement: Supplementary file 12 — Source Data for Figure 7 [file EMBJ-42-e113240-s009.zip]

Archive with 15 entries (14 files):
- Figure 7/
- Figure 7/Figure 7G-YEPD.tif
- __MACOSX/Figure 7/._Figure 7G-YEPD.tif
- Figure 7/Figure 7G-Rapamycin.tif
- __MACOSX/Figure 7/._Figure 7G-Rapamycin.tif
- Figure 7/Raw - Figure 7.pdf
- __MACOSX/Figure 7/._Raw - Figure 7.pdf
- Figure 7/Figure 7F.xlsx
- __MACOSX/Figure 7/._Figure 7F.xlsx
- Figure 7/Figure 7D.xlsx
- __MACOSX/Figure 7/._Figure 7D.xlsx
- Figure 7/Figure 7E.xlsx
- __MACOSX/Figure 7/._Figure 7E.xlsx
- Figure 7/Figure 7B.xlsx
- __MACOSX/Figure 7/._Figure 7B.xlsx
