# Supplementary material for: The ribosome‐associated chaperone Zuo1 controls translation upon TORC1 inhibition
Source: EMBO J. 2023 Nov 20;42(24):e113240. doi: 10.15252/embj.2022113240 (PMC10711665; doi:10.15252/embj.2022113240)
Supplement: Supplementary file 12 — Source Data for Figure 7 [file EMBJ-42-e113240-s009.zip › Figure 7/Figure 7F.xlsx]

## Sheet: Sheet1
		Figure 7F	Growth of zuo1D cells expressing either TIF4631, TIF4632 or an empty vector (EV) with or without rapamycin treatement (200nM rapamycin) (OD600)
		Time (hour)
		0	1	2	3	4	5	6	7	8	9	10	11	12	13	14	15	16	17	18	19	20	21	22	23	24
	zuo1Δ + EV UT	0.024	0.03	0.046	0.064	0.077	0.089	0.117	0.161	0.195	0.238	0.296	0.359	0.427	0.507	0.586	0.655	0.733	0.787	0.826	0.875	0.903	0.933	0.97	1.004	1.02
	zuo1Δ + TIF4631 UT	0.048	0.037	0.063	0.069	0.09	0.105	0.141	0.184	0.217	0.259	0.31	0.372	0.425	0.489	0.562	0.612	0.675	0.722	0.758	0.808	0.833	0.862	0.902	0.936	0.961
	zuo1Δ + TIF4632 UT	0.027	0.034	0.058	0.059	0.076	0.096	0.132	0.172	0.204	0.245	0.292	0.349	0.4	0.463	0.536	0.592	0.66	0.709	0.751	0.802	0.833	0.866	0.908	0.944	0.969
	zuo1Δ + EV R	0.053	0.053	0.075	0.089	0.095	0.104	0.13	0.161	0.173	0.198	0.214	0.239	0.258	0.278	0.299	0.309	0.342	0.356	0.363	0.384	0.393	0.402	0.422	0.439	0.445
	zuo1Δ + TIF4631 R	0.059	0.049	0.081	0.087	0.103	0.115	0.14	0.172	0.188	0.211	0.23	0.258	0.283	0.303	0.33	0.341	0.376	0.394	0.401	0.427	0.434	0.448	0.468	0.486	0.493
	zuo1Δ + TIF4632 R	0.078	0.056	0.075	0.079	0.095	0.103	0.125	0.152	0.166	0.184	0.202	0.224	0.242	0.253	0.279	0.285	0.31	0.323	0.327	0.346	0.35	0.356	0.377	0.388	0.393
		UT: Untreated and R: Rapamycin
