# Supplementary material for: The ribosome‐associated chaperone Zuo1 controls translation upon TORC1 inhibition
Source: EMBO J. 2023 Nov 20;42(24):e113240. doi: 10.15252/embj.2022113240 (PMC10711665; doi:10.15252/embj.2022113240)
Supplement: Supplementary file 12 — Source Data for Figure 7 [file EMBJ-42-e113240-s009.zip › Figure 7/Figure 7D.xlsx]

## Sheet: Sheet1
	Figure 7D	eIF4G2 protein levels (Fold change relative to UT)
	Rapamycin	WT				zuo1Δ
	0 h	1	1	1	1	1	1	1	1
	1 h	0.385195	0.177074	0.612627	0.353499	0.83569	0.969908	0.868781	0.955126
	2 h	0.0462718	0.235579	0.131115	0.068462	0.64707	0.750992	0.778973	0.727618
	3 h	0.0342259	0.263117	0.412644	0.092839	0.547047	0.548781	1.01476	0.574228
