# Supplementary material for: The ribosome‐associated chaperone Zuo1 controls translation upon TORC1 inhibition
Source: EMBO J. 2023 Nov 20;42(24):e113240. doi: 10.15252/embj.2022113240 (PMC10711665; doi:10.15252/embj.2022113240)
Supplement: Supplementary file 12 — Source Data for Figure 7 [file EMBJ-42-e113240-s009.zip › Figure 7/Figure 7E.xlsx]

## Sheet: Sheet1
		Figure 7E	Growth of WT cells expressing either TIF4631, TIF4632 or an empty vector (EV) with or without rapamycin treatement (200nM rapamycin) (OD600)
			Time (hour)
			0	1	2	3	4	5	6	7	8	9	10	11	12	13	14	15	16	17	18	19	20	21	22	23	24
		WT + EV UT	0.029	0.042	0.069	0.104	0.142	0.2	0.287	0.397	0.513	0.624	0.72	0.805	0.87	0.924	0.968	0.989	1.023	1.029	1.032	1.045	1.044	1.043	1.058	1.066	1.075
		WT + TIF4631 UT	0.036	0.042	0.069	0.094	0.121	0.157	0.218	0.296	0.38	0.473	0.578	0.674	0.758	0.839	0.904	0.952	1.017	1.048	1.061	1.092	1.084	1.087	1.098	1.104	1.11
		WT + TIF4632 UT	0.051	0.032	0.062	0.083	0.11	0.144	0.203	0.277	0.355	0.447	0.549	0.643	0.725	0.802	0.866	0.921	0.978	1.009	1.026	1.059	1.058	1.058	1.066	1.076	1.079
		WT + EV R	0.031	0.028	0.055	0.083	0.105	0.142	0.201	0.279	0.35	0.408	0.463	0.523	0.556	0.602	0.654	0.682	0.718	0.748	0.767	0.798	0.816	0.838	0.873	0.89	0.902
		WT + TIF4631 R	0.044	0.056	0.077	0.097	0.111	0.127	0.157	0.192	0.208	0.234	0.26	0.288	0.309	0.33	0.367	0.376	0.409	0.427	0.438	0.46	0.469	0.479	0.505	0.522	0.532
		WT + TIF4632 R	0.052	0.05	0.084	0.098	0.104	0.119	0.152	0.186	0.21	0.241	0.268	0.298	0.323	0.344	0.375	0.389	0.425	0.448	0.456	0.483	0.49	0.506	0.528	0.548	0.557
			UT: Untreated and R: Rapamycin
