# Supplementary material for: The ribosome‐associated chaperone Zuo1 controls translation upon TORC1 inhibition
Source: EMBO J. 2023 Nov 20;42(24):e113240. doi: 10.15252/embj.2022113240 (PMC10711665; doi:10.15252/embj.2022113240)
Supplement: Supplementary file 12 — Source Data for Figure 7 [file EMBJ-42-e113240-s009.zip › Figure 7/Figure 7B.xlsx]

## Sheet: Sheet1
	Figure 7B	eIF4G1 protein levels (Fold change relative to UT)
	Rapamycin	WT				zuo1Δ
	0 h	1	1	1	1	1	1	1	1
	1 h	0.717777	0.400172	0.581221	0.433376	0.744811	0.834705	0.929359	0.867423
	2 h	0.276199	0.127483	0.24373	0.165662	0.546075	0.589716	0.751521	0.623391
	3 h	0.220327	0.269629	0.302871	0.352115	0.474665	0.522325	0.886924	0.656872
