# Supplementary material for: The ribosome‐associated chaperone Zuo1 controls translation upon TORC1 inhibition
Source: EMBO J. 2023 Nov 20;42(24):e113240. doi: 10.15252/embj.2022113240 (PMC10711665; doi:10.15252/embj.2022113240)
Supplement: Supplementary file 13 — Source Data for Figure 8 [file EMBJ-42-e113240-s003.zip]

Archive with 17 entries (16 files):
- Figure 8/
- Figure 8/Figure 8E.xlsx
- __MACOSX/Figure 8/._Figure 8E.xlsx
- Figure 8/Figure 8F-Z1D-Rapa.tif
- __MACOSX/Figure 8/._Figure 8F-Z1D-Rapa.tif
- Figure 8/Figure 8F-WT-UT.tif
- __MACOSX/Figure 8/._Figure 8F-WT-UT.tif
- Figure 8/Figure 8F-WT-Rapa.tif
- __MACOSX/Figure 8/._Figure 8F-WT-Rapa.tif
- Figure 8/Figure 8F-Z1D-UT.tif
- __MACOSX/Figure 8/._Figure 8F-Z1D-UT.tif
- Figure 8/Figure 8A.xlsx
- __MACOSX/Figure 8/._Figure 8A.xlsx
- Figure 8/Raw - Figure 8.pdf
- __MACOSX/Figure 8/._Raw - Figure 8.pdf
- Figure 8/Figure 8G.xlsx
- __MACOSX/Figure 8/._Figure 8G.xlsx
