# Supplementary material for: The ribosome‐associated chaperone Zuo1 controls translation upon TORC1 inhibition
Source: EMBO J. 2023 Nov 20;42(24):e113240. doi: 10.15252/embj.2022113240 (PMC10711665; doi:10.15252/embj.2022113240)
Supplement: Supplementary file 13 — Source Data for Figure 8 [file EMBJ-42-e113240-s003.zip › Figure 8/Figure 8E.xlsx]

## Sheet: Sheet1
	Figure 8E		Relative free GFP/GFP-Atg8
	Rapamycin	WT			zuo1Δ			atg1Δ
	0 h	0.11759	0.346685	0.040469	0.051692	0.102152	0.023201	0.064562	0.09835	0.018563
	2 h	0.587092	0.249059	0.29617	0.176795	0.193317	0.211133	0.058273	0.073619	0.037284
	4 h	1	1	1	0.300225	0.378712	0.613119	0.047382	0.083729	0.027483
