# Supplementary material for: The ribosome‐associated chaperone Zuo1 controls translation upon TORC1 inhibition
Source: EMBO J. 2023 Nov 20;42(24):e113240. doi: 10.15252/embj.2022113240 (PMC10711665; doi:10.15252/embj.2022113240)
Supplement: Supplementary file 13 — Source Data for Figure 8 [file EMBJ-42-e113240-s003.zip › Figure 8/Figure 8A.xlsx]

## Sheet: Sheet1
		Figure 8A		Relative mRNA expression (Fold change after Rapamycin)
			WT			zuo1Δ
		eIF4G1	0.515669	0.36126	0.344338	0.479852	0.323157	0.243056
		eIF4G2	0.965879	0.998603	1.11872	1.12826	0.871907	0.741674
