# Supplementary material for: The ribosome‐associated chaperone Zuo1 controls translation upon TORC1 inhibition
Source: EMBO J. 2023 Nov 20;42(24):e113240. doi: 10.15252/embj.2022113240 (PMC10711665; doi:10.15252/embj.2022113240)
Supplement: Supplementary file 13 — Source Data for Figure 8 [file EMBJ-42-e113240-s003.zip › Figure 8/Figure 8G.xlsx]

## Sheet: Sheet1
	Figure 8G		Percentage of cells with vacuolar GFP staining (Autophagic)
		WT-UT	WT+Rapa	zuo1∆-UT	zuo1∆+Rapa
	Autophagic (%)	4.34783	74.7253	6.20155	46.1538
		2.88462	90.5172	2.63158	49.2063
		4.62963	93.9655	2.91262	60.4938
		2.94118	88.9908	3.77358	33.3333
